# Supplementary material for: Stance Phase Gait Training Post Stroke Using Simultaneous Transcranial Direct Current Stimulation and Motor Learning-Based Virtual Reality-Assisted Therapy: Protocol Development and Initial Testing
Source: Brain Sci. 2022 May 28;12(6):701. doi: 10.3390/brainsci12060701 (PMC9221094; doi:10.3390/brainsci12060701)
Supplement: Supplementary file 1 [file brainsci-12-00701-s001.zip]

Archive with 1 entries (1 files):
- brainsci-1733432-supplementary.pdf
